# Supplementary material for: Effect of Sintering Temperature on Adhesion Property and Electrochemical Activity of Pt/YSZ Electrode
Source: Materials (Basel). 2022 May 12;15(10):3471. doi: 10.3390/ma15103471 (PMC9143013; doi:10.3390/ma15103471)
Supplement: Supplementary file 1 [file materials-15-03471-s001.zip]

Archive with 1 entries (1 files):
- materials-1650547-supplementary.pdf
